# Supplementary material for: Efficacy, safety, and costs of nine Chinese patent medicines for the treatment of angina pectoris in CHD
Source: Front Public Health. 2026 Jan 14;13:1696072. doi: 10.3389/fpubh.2025.1696072 (PMC12847294; doi:10.3389/fpubh.2025.1696072)
Supplement: Supplementary file 1 [file Table_1.xlsx]

## Sheet: Sheet1
	medicines		study	trt	responders	sample_size
a	Dengzhan Shengmai Capsule	1	Zhong YF, 2020	0	17	50
			Zhong YF, 2020	a	32	50
b	Fufang Dilong Tablet	2	Liu J, et al.2018	0	24	26
			Liu J, et al.2018	b	22	23
		3	Tian Y, 2015	0	24	35
			Tian Y, 2015	b	30	35
c	Naoxin Tong Capsule	4	Zhao ZL, 2022	0	41	53
			Zhao ZL, 2022	c	50	53
		5	Cai JL, et al. 2020	0	35	46
			Cai JL, et al. 2020	c	41	46
		6	Luo J & Liao YX, 2019	0	34	45
			Luo J & Liao YX, 2019	c	44	45
d	Qishen Yiqi Dripping Pill	7	Zhou JF, 2016	0	31	50
			Zhou JF, 2016	d	46	50
		8	Li LH, et al. 2015	0	21	33
			Li LH, et al. 2015	d	27	34
		9	Gao S &Zhao J, 2012	0	19	29
			Gao S &Zhao J, 2012	d	25	30
		10	Chen XL & Li L, 2017	0	53	80
			Chen XL & Li L, 2017	d	66	80
e	Shexiang Tongxin Dripping Pill	11	Zhang GF & Lai YX, 2014	0	146	156
			Zhang GF & Lai YX, 2014	e	107	110
f	Tongxinluo Capsule	12	Duan BJ, et al. 2016	0	38	51
			Duan BJ, et al. 2016	f	51	54
		13	Gao SY, 2021	0	32	40
			Gao SY, 2021	f	35	39
		14	Cui Z, et al. 2023	0	54	65
			Cui Z, et al. 2023	f	58	63
		15	Zuo KK, 2020	0	14	18
			Zuo KK, 2020	f	17	18
g	Yangxinshi Tablet	16	Liu J, 2008	0	16	28
			Liu J, 2008	g	24	29
		17	Lin X, 2017	0	40	48
			Lin X, 2017	g	45	48
		18	Zhang X, 2011	0	10	30
			Zhang X, 2011	g	21	30
h	Xintong Granule	19	Sun CL, et al, 2019	0	24	34
			Sun CL, et al, 2019	h	29	34
i	Qishen Capsule	20	Shen X, 2021	0	23	34
			Shen X, 2021	i	30	34
		21	Lu QF, 2012	0	15	30
			Lu QF, 2012	i	24	30
		22	Xu Y, 2023	0	37	50
			Xu Y, 2023	i	46	50
		23	Zhang ZB, 2015	0	44	63
			Zhang ZB, 2015	i	57	63
		24	Li XZ, et al. 2021	0	86	120
			Li XZ, et al. 2021	i	97	120
